# Supplementary material for: Part II—Volatile Profiles of Kiwi Kefir-like Beverages Influenced by the Amount of Inoculum, Shaking Rate, and Successive Kefir Grain Passages
Source: Foods. 2025 Jul 17;14(14):2502. doi: 10.3390/foods14142502 (PMC12294668; doi:10.3390/foods14142502)
Supplement: Supplementary file 1 [file foods-14-02502-s001.zip]

Archive with 1 entries (1 files):
- foods-3693558-supplementary.pdf
